# Supplementary material for: Major components of RNAi gene families in Oryza sativa cultivar Kitaake: In-silico discovery and characterization
Source: Heliyon. 2024 Nov 14;10(22):e40395. doi: 10.1016/j.heliyon.2024.e40395 (PMC11609679; doi:10.1016/j.heliyon.2024.e40395)
Supplement: Multimedia component 1 — The GO-terms of O. Sativa enrichment analysis by RNAi gene-set. [file mmc1.xlsx]

## Sheet: Sheet1
OsKRNAi GO details using the genome of the O. sativa subsp. Japonica ID
GO.ID	Term	Annotated	Count	Expected	p-value	q-value	Aspect	Genes	LOC_OS01G16870, LOC_OS01G34350, LOC_OS02G07310, LOC_OS02G45070, LOC_OS02G50330, LOC_OS02G58490, LOC_OS03G02970, LOC_OS03G33650, LOC_OS03G38740, LOC_OS03G47820, LOC_OS03G58600, LOC_OS04G06770, LOC_OS04G39160, LOC_OS04G43050, LOC_OS04G47870, LOC_OS04G52540, LOC_OS04G52550, LOC_OS06G39640, LOC_OS06G51310, LOC_OS07G09020, LOC_OS07G28850, LOC_OS10G34430
GO:0031047	gene silencing by RNA	96	22	0.11	1e-30	8.593e-28	P	LOC_Os01g16870, LOC_Os01g34350, LOC_Os02g07310, LOC_Os02g45070, LOC_Os02g50330, LOC_Os02g58490, LOC_Os03g02970, LOC_Os03g33650, LOC_Os03g38740, LOC_Os03g47820, LOC_Os03g58600, LOC_Os04g06770, LOC_Os04g39160, LOC_Os04g43050, LOC_Os04g47870, LOC_Os04g52540, LOC_Os04g52550, LOC_Os06g39640, LOC_Os06g51310, LOC_Os07g09020, LOC_Os07g28850, LOC_Os10g34430	LOC_OS01G16870, LOC_OS01G34350, LOC_OS02G07310, LOC_OS02G45070, LOC_OS02G50330, LOC_OS02G58490, LOC_OS03G02970, LOC_OS03G33650, LOC_OS03G38740, LOC_OS03G47820, LOC_OS03G58600, LOC_OS04G06770, LOC_OS04G39160, LOC_OS04G43050, LOC_OS04G47870, LOC_OS04G52540, LOC_OS04G52550, LOC_OS06G39640, LOC_OS06G51310, LOC_OS07G09020, LOC_OS07G28850, LOC_OS10G34430
GO:0016458	gene silencing	144	22	0.17	1e-30	8.593e-28	P	LOC_Os01g16870, LOC_Os01g34350, LOC_Os02g07310, LOC_Os02g45070, LOC_Os02g50330, LOC_Os02g58490, LOC_Os03g02970, LOC_Os03g33650, LOC_Os03g38740, LOC_Os03g47820, LOC_Os03g58600, LOC_Os04g06770, LOC_Os04g39160, LOC_Os04g43050, LOC_Os04g47870, LOC_Os04g52540, LOC_Os04g52550, LOC_Os06g39640, LOC_Os06g51310, LOC_Os07g09020, LOC_Os07g28850, LOC_Os10g34430	LOC_OS01G16870, LOC_OS01G34350, LOC_OS02G07310, LOC_OS02G45070, LOC_OS02G50330, LOC_OS02G58490, LOC_OS03G02970, LOC_OS03G33650, LOC_OS03G38740, LOC_OS03G47820, LOC_OS03G58600, LOC_OS04G06770, LOC_OS04G39160, LOC_OS04G43050, LOC_OS04G47870, LOC_OS04G52540, LOC_OS04G52550, LOC_OS06G39640, LOC_OS06G51310, LOC_OS07G09020, LOC_OS07G28850, LOC_OS10G34430
GO:0010629	negative regulation of gene expression	293	22	0.34	1e-30	8.593e-28	P	LOC_Os01g16870, LOC_Os01g34350, LOC_Os02g07310, LOC_Os02g45070, LOC_Os02g50330, LOC_Os02g58490, LOC_Os03g02970, LOC_Os03g33650, LOC_Os03g38740, LOC_Os03g47820, LOC_Os03g58600, LOC_Os04g06770, LOC_Os04g39160, LOC_Os04g43050, LOC_Os04g47870, LOC_Os04g52540, LOC_Os04g52550, LOC_Os06g39640, LOC_Os06g51310, LOC_Os07g09020, LOC_Os07g28850, LOC_Os10g34430	LOC_OS01G16870, LOC_OS01G34350, LOC_OS02G07310, LOC_OS02G45070, LOC_OS02G50330, LOC_OS02G58490, LOC_OS03G02970, LOC_OS03G33650, LOC_OS03G38740, LOC_OS03G47820, LOC_OS03G58600, LOC_OS04G06770, LOC_OS04G39160, LOC_OS04G43050, LOC_OS04G47870, LOC_OS04G52540, LOC_OS04G52550, LOC_OS06G39640, LOC_OS06G51310, LOC_OS07G09020, LOC_OS07G28850, LOC_OS10G34430
GO:0010605	negative regulation of macromolecule metabolic process	433	22	0.5	1e-30	8.593e-28	P	LOC_Os01g16870, LOC_Os01g34350, LOC_Os02g07310, LOC_Os02g45070, LOC_Os02g50330, LOC_Os02g58490, LOC_Os03g02970, LOC_Os03g33650, LOC_Os03g38740, LOC_Os03g47820, LOC_Os03g58600, LOC_Os04g06770, LOC_Os04g39160, LOC_Os04g43050, LOC_Os04g47870, LOC_Os04g52540, LOC_Os04g52550, LOC_Os06g39640, LOC_Os06g51310, LOC_Os07g09020, LOC_Os07g28850, LOC_Os10g34430	LOC_OS01G16870, LOC_OS01G34350, LOC_OS02G07310, LOC_OS02G45070, LOC_OS02G50330, LOC_OS02G58490, LOC_OS03G02970, LOC_OS03G33650, LOC_OS03G38740, LOC_OS03G47820, LOC_OS03G58600, LOC_OS04G06770, LOC_OS04G39160, LOC_OS04G43050, LOC_OS04G47870, LOC_OS04G52540, LOC_OS04G52550, LOC_OS06G39640, LOC_OS06G51310, LOC_OS07G09020, LOC_OS07G28850, LOC_OS10G34430
GO:0009892	negative regulation of metabolic process	568	22	0.66	1e-30	8.593e-28	P	LOC_Os01g16870, LOC_Os01g34350, LOC_Os02g07310, LOC_Os02g45070, LOC_Os02g50330, LOC_Os02g58490, LOC_Os03g02970, LOC_Os03g33650, LOC_Os03g38740, LOC_Os03g47820, LOC_Os03g58600, LOC_Os04g06770, LOC_Os04g39160, LOC_Os04g43050, LOC_Os04g47870, LOC_Os04g52540, LOC_Os04g52550, LOC_Os06g39640, LOC_Os06g51310, LOC_Os07g09020, LOC_Os07g28850, LOC_Os10g34430	LOC_OS01G16870, LOC_OS01G34350, LOC_OS02G07310, LOC_OS02G45070, LOC_OS02G50330, LOC_OS02G58490, LOC_OS03G02970, LOC_OS03G33650, LOC_OS03G38740, LOC_OS03G47820, LOC_OS03G58600, LOC_OS04G06770, LOC_OS04G39160, LOC_OS04G43050, LOC_OS04G47870, LOC_OS04G52540, LOC_OS04G52550, LOC_OS06G39640, LOC_OS06G51310, LOC_OS07G09020, LOC_OS07G28850, LOC_OS10G34430
GO:0048519	negative regulation of biological process	748	22	0.86	1e-30	8.593e-28	P	LOC_Os01g16870, LOC_Os01g34350, LOC_Os02g07310, LOC_Os02g45070, LOC_Os02g50330, LOC_Os02g58490, LOC_Os03g02970, LOC_Os03g33650, LOC_Os03g38740, LOC_Os03g47820, LOC_Os03g58600, LOC_Os04g06770, LOC_Os04g39160, LOC_Os04g43050, LOC_Os04g47870, LOC_Os04g52540, LOC_Os04g52550, LOC_Os06g39640, LOC_Os06g51310, LOC_Os07g09020, LOC_Os07g28850, LOC_Os10g34430	LOC_OS01G34350, LOC_OS02G45070, LOC_OS02G50330, LOC_OS03G02970, LOC_OS03G33650, LOC_OS03G38740, LOC_OS03G58600, LOC_OS04G06770, LOC_OS04G43050, LOC_OS04G52540, LOC_OS06G39640, LOC_OS10G34430
GO:0009615	response to virus	49	12	0.06	1.5e-26	1.105e-23	P	LOC_Os01g34350, LOC_Os02g45070, LOC_Os02g50330, LOC_Os03g02970, LOC_Os03g33650, LOC_Os03g38740, LOC_Os03g58600, LOC_Os04g06770, LOC_Os04g43050, LOC_Os04g52540, LOC_Os06g39640, LOC_Os10g34430	LOC_OS01G34350, LOC_OS02G45070, LOC_OS03G02970, LOC_OS03G33650, LOC_OS03G38740, LOC_OS03G58600, LOC_OS04G06770, LOC_OS04G43050, LOC_OS04G52540, LOC_OS06G39640, LOC_OS10G34430
GO:0051607	defense response to virus	31	11	0.04	2.3e-26	1.482e-23	P	LOC_Os01g34350, LOC_Os02g45070, LOC_Os03g02970, LOC_Os03g33650, LOC_Os03g38740, LOC_Os03g58600, LOC_Os04g06770, LOC_Os04g43050, LOC_Os04g52540, LOC_Os06g39640, LOC_Os10g34430	LOC_OS01G34350, LOC_OS02G45070, LOC_OS03G02970, LOC_OS03G33650, LOC_OS03G38740, LOC_OS03G58600, LOC_OS04G06770, LOC_OS04G43050, LOC_OS04G52540, LOC_OS10G34430
GO:0044003	modification by symbiont of host morphology or physiology	23	10	0.03	4.9e-25	2.807e-22	P	LOC_Os01g34350, LOC_Os02g45070, LOC_Os03g02970, LOC_Os03g33650, LOC_Os03g38740, LOC_Os03g58600, LOC_Os04g06770, LOC_Os04g43050, LOC_Os04g52540, LOC_Os10g34430	LOC_OS01G34350, LOC_OS02G45070, LOC_OS03G02970, LOC_OS03G33650, LOC_OS03G38740, LOC_OS03G58600, LOC_OS04G06770, LOC_OS04G43050, LOC_OS04G52540, LOC_OS10G34430
GO:0051817	modification of morphology or physiology of other organism involved in symbiotic interaction	24	10	0.03	8.3e-25	4.279e-22	P	LOC_Os01g34350, LOC_Os02g45070, LOC_Os03g02970, LOC_Os03g33650, LOC_Os03g38740, LOC_Os03g58600, LOC_Os04g06770, LOC_Os04g43050, LOC_Os04g52540, LOC_Os10g34430	LOC_OS01G34350, LOC_OS02G45070, LOC_OS03G02970, LOC_OS03G33650, LOC_OS03G38740, LOC_OS03G58600, LOC_OS04G06770, LOC_OS04G43050, LOC_OS04G52540, LOC_OS06G39640, LOC_OS10G34430
GO:0002252	immune effector process	46	11	0.05	3.7e-24	1.734e-21	P	LOC_Os01g34350, LOC_Os02g45070, LOC_Os03g02970, LOC_Os03g33650, LOC_Os03g38740, LOC_Os03g58600, LOC_Os04g06770, LOC_Os04g43050, LOC_Os04g52540, LOC_Os06g39640, LOC_Os10g34430	LOC_OS01G34350, LOC_OS02G45070, LOC_OS03G02970, LOC_OS03G33650, LOC_OS03G38740, LOC_OS03G58600, LOC_OS04G06770, LOC_OS04G43050, LOC_OS04G52540, LOC_OS10G34430
GO:0035821	modification of morphology or physiology of other organism	29	10	0.03	8.5e-24	3.652e-21	P	LOC_Os01g34350, LOC_Os02g45070, LOC_Os03g02970, LOC_Os03g33650, LOC_Os03g38740, LOC_Os03g58600, LOC_Os04g06770, LOC_Os04g43050, LOC_Os04g52540, LOC_Os10g34430	LOC_OS01G34350, LOC_OS02G45070, LOC_OS03G02970, LOC_OS03G33650, LOC_OS03G38740, LOC_OS03G58600, LOC_OS04G06770, LOC_OS04G43050, LOC_OS04G52540, LOC_OS10G34430
GO:0051701	interaction with host	30	10	0.03	1.3e-23	5.156e-21	P	LOC_Os01g34350, LOC_Os02g45070, LOC_Os03g02970, LOC_Os03g33650, LOC_Os03g38740, LOC_Os03g58600, LOC_Os04g06770, LOC_Os04g43050, LOC_Os04g52540, LOC_Os10g34430	LOC_OS01G34350, LOC_OS02G45070, LOC_OS03G02970, LOC_OS03G33650, LOC_OS03G38740, LOC_OS03G58600, LOC_OS04G43050, LOC_OS10G34430
GO:0009616	virus induced gene silencing	11	8	0.01	1.3e-22	4.189e-20	P	LOC_Os01g34350, LOC_Os02g45070, LOC_Os03g02970, LOC_Os03g33650, LOC_Os03g38740, LOC_Os03g58600, LOC_Os04g43050, LOC_Os10g34430	LOC_OS01G34350, LOC_OS02G45070, LOC_OS03G02970, LOC_OS03G33650, LOC_OS03G38740, LOC_OS03G58600, LOC_OS04G43050, LOC_OS10G34430
GO:0052018	modulation by symbiont of RNA levels in host	11	8	0.01	1.3e-22	4.189e-20	P	LOC_Os01g34350, LOC_Os02g45070, LOC_Os03g02970, LOC_Os03g33650, LOC_Os03g38740, LOC_Os03g58600, LOC_Os04g43050, LOC_Os10g34430	LOC_OS01G34350, LOC_OS02G45070, LOC_OS03G02970, LOC_OS03G33650, LOC_OS03G38740, LOC_OS03G58600, LOC_OS04G43050, LOC_OS10G34430
GO:0052249	modulation of RNA levels in other organism involved in symbiotic interaction	11	8	0.01	1.3e-22	4.189e-20	P	LOC_Os01g34350, LOC_Os02g45070, LOC_Os03g02970, LOC_Os03g33650, LOC_Os03g38740, LOC_Os03g58600, LOC_Os04g43050, LOC_Os10g34430	LOC_OS01G34350, LOC_OS02G45070, LOC_OS02G50330, LOC_OS03G02970, LOC_OS03G33650, LOC_OS03G38740, LOC_OS03G58600, LOC_OS04G06770, LOC_OS04G39160, LOC_OS04G43050, LOC_OS10G34430
GO:0016441	posttranscriptional gene silencing	67	11	0.08	3.5e-22	1.062e-19	P	LOC_Os01g34350, LOC_Os02g45070, LOC_Os02g50330, LOC_Os03g02970, LOC_Os03g33650, LOC_Os03g38740, LOC_Os03g58600, LOC_Os04g06770, LOC_Os04g39160, LOC_Os04g43050, LOC_Os10g34430	LOC_OS01G34350, LOC_OS02G45070, LOC_OS03G02970, LOC_OS03G33650, LOC_OS03G38740, LOC_OS03G58600, LOC_OS04G43050, LOC_OS10G34430
GO:0098586	cellular response to virus	13	8	0.02	1e-21	2.864e-19	P	LOC_Os01g34350, LOC_Os02g45070, LOC_Os03g02970, LOC_Os03g33650, LOC_Os03g38740, LOC_Os03g58600, LOC_Os04g43050, LOC_Os10g34430	LOC_OS01G16870, LOC_OS01G34350, LOC_OS02G07310, LOC_OS02G45070, LOC_OS02G50330, LOC_OS02G58490, LOC_OS03G02970, LOC_OS03G33650, LOC_OS03G38740, LOC_OS03G47820, LOC_OS03G58600, LOC_OS04G06770, LOC_OS04G39160, LOC_OS04G43050, LOC_OS04G47870, LOC_OS04G52540, LOC_OS04G52550, LOC_OS06G39640, LOC_OS06G51310, LOC_OS07G09020, LOC_OS07G28850, LOC_OS10G34430
GO:0010468	regulation of gene expression	2023	22	2.34	2.7e-21	7.327e-19	P	LOC_Os01g16870, LOC_Os01g34350, LOC_Os02g07310, LOC_Os02g45070, LOC_Os02g50330, LOC_Os02g58490, LOC_Os03g02970, LOC_Os03g33650, LOC_Os03g38740, LOC_Os03g47820, LOC_Os03g58600, LOC_Os04g06770, LOC_Os04g39160, LOC_Os04g43050, LOC_Os04g47870, LOC_Os04g52540, LOC_Os04g52550, LOC_Os06g39640, LOC_Os06g51310, LOC_Os07g09020, LOC_Os07g28850, LOC_Os10g34430	LOC_OS01G34350, LOC_OS02G45070, LOC_OS03G02970, LOC_OS03G33650, LOC_OS03G38740, LOC_OS03G58600, LOC_OS04G06770, LOC_OS04G43050, LOC_OS04G52540, LOC_OS10G34430
GO:0044403	symbiosis, encompassing mutualism through parasitism	49	10	0.06	3.4e-21	8.765e-19	P	LOC_Os01g34350, LOC_Os02g45070, LOC_Os03g02970, LOC_Os03g33650, LOC_Os03g38740, LOC_Os03g58600, LOC_Os04g06770, LOC_Os04g43050, LOC_Os04g52540, LOC_Os10g34430	LOC_OS01G34350, LOC_OS02G45070, LOC_OS03G02970, LOC_OS03G33650, LOC_OS03G38740, LOC_OS03G58600, LOC_OS04G06770, LOC_OS04G43050, LOC_OS04G52540, LOC_OS10G34430
GO:0044419	interspecies interaction between organisms	51	10	0.06	5.3e-21	1.301e-18	P	LOC_Os01g34350, LOC_Os02g45070, LOC_Os03g02970, LOC_Os03g33650, LOC_Os03g38740, LOC_Os03g58600, LOC_Os04g06770, LOC_Os04g43050, LOC_Os04g52540, LOC_Os10g34430	LOC_OS01G34350, LOC_OS02G50330, LOC_OS03G02970, LOC_OS03G33650, LOC_OS03G38740, LOC_OS04G06770, LOC_OS04G39160, LOC_OS04G43050, LOC_OS10G34430
GO:0030422	production of siRNA involved in RNA interference	32	9	0.04	1.7e-20	3.984e-18	P	LOC_Os01g34350, LOC_Os02g50330, LOC_Os03g02970, LOC_Os03g33650, LOC_Os03g38740, LOC_Os04g06770, LOC_Os04g39160, LOC_Os04g43050, LOC_Os10g34430	LOC_OS01G34350, LOC_OS02G45070, LOC_OS02G50330, LOC_OS03G02970, LOC_OS03G33650, LOC_OS03G38740, LOC_OS04G06770, LOC_OS04G39160, LOC_OS04G43050, LOC_OS10G34430
GO:0035194	posttranscriptional gene silencing by RNA	57	10	0.07	1.8e-20	4.035e-18	P	LOC_Os01g34350, LOC_Os02g45070, LOC_Os02g50330, LOC_Os03g02970, LOC_Os03g33650, LOC_Os03g38740, LOC_Os04g06770, LOC_Os04g39160, LOC_Os04g43050, LOC_Os10g34430	LOC_OS01G34350, LOC_OS02G50330, LOC_OS03G02970, LOC_OS03G33650, LOC_OS03G38740, LOC_OS04G06770, LOC_OS04G39160, LOC_OS04G43050, LOC_OS10G34430
GO:0016246	RNA interference	34	9	0.04	3.1e-20	6.66e-18	P	LOC_Os01g34350, LOC_Os02g50330, LOC_Os03g02970, LOC_Os03g33650, LOC_Os03g38740, LOC_Os04g06770, LOC_Os04g39160, LOC_Os04g43050, LOC_Os10g34430	LOC_OS01G16870, LOC_OS01G34350, LOC_OS02G07310, LOC_OS02G45070, LOC_OS02G50330, LOC_OS02G58490, LOC_OS03G02970, LOC_OS03G33650, LOC_OS03G38740, LOC_OS03G47820, LOC_OS03G58600, LOC_OS04G06770, LOC_OS04G39160, LOC_OS04G43050, LOC_OS04G47870, LOC_OS04G52540, LOC_OS04G52550, LOC_OS06G39640, LOC_OS06G51310, LOC_OS07G09020, LOC_OS07G28850, LOC_OS10G34430
GO:0060255	regulation of macromolecule metabolic process	2275	22	2.63	3.6e-20	7.425e-18	P	LOC_Os01g16870, LOC_Os01g34350, LOC_Os02g07310, LOC_Os02g45070, LOC_Os02g50330, LOC_Os02g58490, LOC_Os03g02970, LOC_Os03g33650, LOC_Os03g38740, LOC_Os03g47820, LOC_Os03g58600, LOC_Os04g06770, LOC_Os04g39160, LOC_Os04g43050, LOC_Os04g47870, LOC_Os04g52540, LOC_Os04g52550, LOC_Os06g39640, LOC_Os06g51310, LOC_Os07g09020, LOC_Os07g28850, LOC_Os10g34430	LOC_OS01G34350, LOC_OS02G50330, LOC_OS03G02970, LOC_OS03G33650, LOC_OS03G38740, LOC_OS04G06770, LOC_OS04G39160, LOC_OS04G43050, LOC_OS10G34430
GO:0031050	dsRNA fragmentation	46	9	0.05	6.5e-19	1.156e-16	P	LOC_Os01g34350, LOC_Os02g50330, LOC_Os03g02970, LOC_Os03g33650, LOC_Os03g38740, LOC_Os04g06770, LOC_Os04g39160, LOC_Os04g43050, LOC_Os10g34430	LOC_OS01G34350, LOC_OS02G50330, LOC_OS03G02970, LOC_OS03G33650, LOC_OS03G38740, LOC_OS04G06770, LOC_OS04G39160, LOC_OS04G43050, LOC_OS10G34430
GO:0043331	response to dsRNA	46	9	0.05	6.5e-19	1.156e-16	P	LOC_Os01g34350, LOC_Os02g50330, LOC_Os03g02970, LOC_Os03g33650, LOC_Os03g38740, LOC_Os04g06770, LOC_Os04g39160, LOC_Os04g43050, LOC_Os10g34430	LOC_OS01G34350, LOC_OS02G50330, LOC_OS03G02970, LOC_OS03G33650, LOC_OS03G38740, LOC_OS04G06770, LOC_OS04G39160, LOC_OS04G43050, LOC_OS10G34430
GO:0070918	production of small RNA involved in gene silencing by RNA	46	9	0.05	6.5e-19	1.156e-16	P	LOC_Os01g34350, LOC_Os02g50330, LOC_Os03g02970, LOC_Os03g33650, LOC_Os03g38740, LOC_Os04g06770, LOC_Os04g39160, LOC_Os04g43050, LOC_Os10g34430	LOC_OS01G34350, LOC_OS02G50330, LOC_OS03G02970, LOC_OS03G33650, LOC_OS03G38740, LOC_OS04G06770, LOC_OS04G39160, LOC_OS04G43050, LOC_OS10G34430
GO:0071359	cellular response to dsRNA	46	9	0.05	6.5e-19	1.156e-16	P	LOC_Os01g34350, LOC_Os02g50330, LOC_Os03g02970, LOC_Os03g33650, LOC_Os03g38740, LOC_Os04g06770, LOC_Os04g39160, LOC_Os04g43050, LOC_Os10g34430	LOC_OS01G16870, LOC_OS01G34350, LOC_OS01G68120, LOC_OS02G07310, LOC_OS02G45070, LOC_OS02G50330, LOC_OS02G58490, LOC_OS03G02970, LOC_OS03G33650, LOC_OS03G38740, LOC_OS03G47820, LOC_OS03G58600, LOC_OS04G06770, LOC_OS04G39160, LOC_OS04G43050, LOC_OS04G47870, LOC_OS04G52540, LOC_OS04G52550, LOC_OS06G39640, LOC_OS06G51310, LOC_OS07G09020, LOC_OS07G28850, LOC_OS10G34430
GO:0010467	gene expression	3265	23	3.77	8.3e-19	1.426e-16	P	LOC_Os01g16870, LOC_Os01g34350, LOC_Os01g68120, LOC_Os02g07310, LOC_Os02g45070, LOC_Os02g50330, LOC_Os02g58490, LOC_Os03g02970, LOC_Os03g33650, LOC_Os03g38740, LOC_Os03g47820, LOC_Os03g58600, LOC_Os04g06770, LOC_Os04g39160, LOC_Os04g43050, LOC_Os04g47870, LOC_Os04g52540, LOC_Os04g52550, LOC_Os06g39640, LOC_Os06g51310, LOC_Os07g09020, LOC_Os07g28850, LOC_Os10g34430	LOC_OS01G16870, LOC_OS01G34350, LOC_OS02G07310, LOC_OS02G45070, LOC_OS02G50330, LOC_OS02G58490, LOC_OS03G02970, LOC_OS03G33650, LOC_OS03G38740, LOC_OS03G47820, LOC_OS03G58600, LOC_OS04G06770, LOC_OS04G39160, LOC_OS04G43050, LOC_OS04G47870, LOC_OS04G52540, LOC_OS04G52550, LOC_OS06G39640, LOC_OS06G51310, LOC_OS07G09020, LOC_OS07G28850, LOC_OS10G34430
GO:0019222	regulation of metabolic process	2629	22	3.04	8.6e-19	1.43e-16	P	LOC_Os01g16870, LOC_Os01g34350, LOC_Os02g07310, LOC_Os02g45070, LOC_Os02g50330, LOC_Os02g58490, LOC_Os03g02970, LOC_Os03g33650, LOC_Os03g38740, LOC_Os03g47820, LOC_Os03g58600, LOC_Os04g06770, LOC_Os04g39160, LOC_Os04g43050, LOC_Os04g47870, LOC_Os04g52540, LOC_Os04g52550, LOC_Os06g39640, LOC_Os06g51310, LOC_Os07g09020, LOC_Os07g28850, LOC_Os10g34430	LOC_OS01G34350, LOC_OS02G45070, LOC_OS02G50330, LOC_OS03G02970, LOC_OS03G33650, LOC_OS03G38740, LOC_OS03G58600, LOC_OS04G06770, LOC_OS04G39160, LOC_OS04G43050, LOC_OS10G34430
GO:0040029	regulation of gene expression, epigenetic	146	11	0.17	2.8e-18	4.512e-16	P	LOC_Os01g34350, LOC_Os02g45070, LOC_Os02g50330, LOC_Os03g02970, LOC_Os03g33650, LOC_Os03g38740, LOC_Os03g58600, LOC_Os04g06770, LOC_Os04g39160, LOC_Os04g43050, LOC_Os10g34430	LOC_OS01G34350, LOC_OS02G50330, LOC_OS03G02970, LOC_OS03G33650, LOC_OS03G38740, LOC_OS04G06770, LOC_OS04G39160, LOC_OS04G43050, LOC_OS10G34430
GO:1901699	cellular response to nitrogen compound	60	9	0.07	8.7e-18	1.359e-15	P	LOC_Os01g34350, LOC_Os02g50330, LOC_Os03g02970, LOC_Os03g33650, LOC_Os03g38740, LOC_Os04g06770, LOC_Os04g39160, LOC_Os04g43050, LOC_Os10g34430	LOC_OS01G34350, LOC_OS02G45070, LOC_OS03G02970, LOC_OS03G33650, LOC_OS03G38740, LOC_OS03G58600, LOC_OS04G06770, LOC_OS04G43050, LOC_OS04G52540, LOC_OS06G39640, LOC_OS10G34430
GO:0002376	immune system process	189	11	0.22	5.2e-17	7.886e-15	P	LOC_Os01g34350, LOC_Os02g45070, LOC_Os03g02970, LOC_Os03g33650, LOC_Os03g38740, LOC_Os03g58600, LOC_Os04g06770, LOC_Os04g43050, LOC_Os04g52540, LOC_Os06g39640, LOC_Os10g34430	LOC_OS01G34350, LOC_OS02G45070, LOC_OS02G50330, LOC_OS03G02970, LOC_OS03G33650, LOC_OS03G38740, LOC_OS03G58600, LOC_OS04G06770, LOC_OS04G39160, LOC_OS04G43050, LOC_OS10G34430
GO:0010608	posttranscriptional regulation of gene expression	210	11	0.24	1.7e-16	2.504e-14	P	LOC_Os01g34350, LOC_Os02g45070, LOC_Os02g50330, LOC_Os03g02970, LOC_Os03g33650, LOC_Os03g38740, LOC_Os03g58600, LOC_Os04g06770, LOC_Os04g39160, LOC_Os04g43050, LOC_Os10g34430	LOC_OS01G34350, LOC_OS02G45070, LOC_OS02G50330, LOC_OS03G02970, LOC_OS03G33650, LOC_OS03G38740, LOC_OS03G58600, LOC_OS04G06770, LOC_OS04G39160, LOC_OS04G43050, LOC_OS04G52540, LOC_OS06G39640, LOC_OS10G34430
GO:0043207	response to external biotic stimulus	472	13	0.55	5.9e-16	8.222e-14	P	LOC_Os01g34350, LOC_Os02g45070, LOC_Os02g50330, LOC_Os03g02970, LOC_Os03g33650, LOC_Os03g38740, LOC_Os03g58600, LOC_Os04g06770, LOC_Os04g39160, LOC_Os04g43050, LOC_Os04g52540, LOC_Os06g39640, LOC_Os10g34430	LOC_OS01G34350, LOC_OS02G45070, LOC_OS02G50330, LOC_OS03G02970, LOC_OS03G33650, LOC_OS03G38740, LOC_OS03G58600, LOC_OS04G06770, LOC_OS04G39160, LOC_OS04G43050, LOC_OS04G52540, LOC_OS06G39640, LOC_OS10G34430
GO:0051707	response to other organism	472	13	0.55	5.9e-16	8.222e-14	P	LOC_Os01g34350, LOC_Os02g45070, LOC_Os02g50330, LOC_Os03g02970, LOC_Os03g33650, LOC_Os03g38740, LOC_Os03g58600, LOC_Os04g06770, LOC_Os04g39160, LOC_Os04g43050, LOC_Os04g52540, LOC_Os06g39640, LOC_Os10g34430	LOC_OS01G34350, LOC_OS02G45070, LOC_OS02G50330, LOC_OS03G02970, LOC_OS03G33650, LOC_OS03G38740, LOC_OS03G58600, LOC_OS04G06770, LOC_OS04G39160, LOC_OS04G43050, LOC_OS04G52540, LOC_OS06G39640, LOC_OS10G34430
GO:0009607	response to biotic stimulus	486	13	0.56	8.6e-16	1.167e-13	P	LOC_Os01g34350, LOC_Os02g45070, LOC_Os02g50330, LOC_Os03g02970, LOC_Os03g33650, LOC_Os03g38740, LOC_Os03g58600, LOC_Os04g06770, LOC_Os04g39160, LOC_Os04g43050, LOC_Os04g52540, LOC_Os06g39640, LOC_Os10g34430	LOC_OS01G34350, LOC_OS02G45070, LOC_OS03G02970, LOC_OS03G33650, LOC_OS03G38740, LOC_OS03G58600, LOC_OS04G06770, LOC_OS04G39160, LOC_OS04G43050, LOC_OS04G52540, LOC_OS06G39640, LOC_OS10G34430
GO:0098542	defense response to other organism	360	12	0.42	1.2e-15	1.586e-13	P	LOC_Os01g34350, LOC_Os02g45070, LOC_Os03g02970, LOC_Os03g33650, LOC_Os03g38740, LOC_Os03g58600, LOC_Os04g06770, LOC_Os04g39160, LOC_Os04g43050, LOC_Os04g52540, LOC_Os06g39640, LOC_Os10g34430	LOC_OS01G34350, LOC_OS02G50330, LOC_OS03G02970, LOC_OS03G33650, LOC_OS03G38740, LOC_OS04G06770, LOC_OS04G39160, LOC_OS04G43050, LOC_OS10G34430
GO:0071407	cellular response to organic cyclic compound	105	9	0.12	1.7e-15	2.191e-13	P	LOC_Os01g34350, LOC_Os02g50330, LOC_Os03g02970, LOC_Os03g33650, LOC_Os03g38740, LOC_Os04g06770, LOC_Os04g39160, LOC_Os04g43050, LOC_Os10g34430	LOC_OS01G34350, LOC_OS03G02970, LOC_OS03G33650, LOC_OS03G38740, LOC_OS04G43050, LOC_OS10G34430
GO:0010267	production of ta-siRNAs involved in RNA interference	13	6	0.02	2e-15	2.515e-13	P	LOC_Os01g34350, LOC_Os03g02970, LOC_Os03g33650, LOC_Os03g38740, LOC_Os04g43050, LOC_Os10g34430	LOC_OS01G16870, LOC_OS01G34350, LOC_OS02G07310, LOC_OS02G45070, LOC_OS02G50330, LOC_OS02G58490, LOC_OS03G02970, LOC_OS03G33650, LOC_OS03G38740, LOC_OS03G47820, LOC_OS03G58600, LOC_OS04G06770, LOC_OS04G39160, LOC_OS04G43050, LOC_OS04G47870, LOC_OS04G52540, LOC_OS04G52550, LOC_OS06G39640, LOC_OS06G51310, LOC_OS07G09020, LOC_OS07G28850, LOC_OS10G34430
GO:0050789	regulation of biological process	3930	22	4.54	5.7e-15	6.997e-13	P	LOC_Os01g16870, LOC_Os01g34350, LOC_Os02g07310, LOC_Os02g45070, LOC_Os02g50330, LOC_Os02g58490, LOC_Os03g02970, LOC_Os03g33650, LOC_Os03g38740, LOC_Os03g47820, LOC_Os03g58600, LOC_Os04g06770, LOC_Os04g39160, LOC_Os04g43050, LOC_Os04g47870, LOC_Os04g52540, LOC_Os04g52550, LOC_Os06g39640, LOC_Os06g51310, LOC_Os07g09020, LOC_Os07g28850, LOC_Os10g34430	LOC_OS01G34350, LOC_OS02G50330, LOC_OS03G02970, LOC_OS03G33650, LOC_OS03G38740, LOC_OS04G06770, LOC_OS04G39160, LOC_OS04G43050, LOC_OS10G34430
GO:1901698	response to nitrogen compound	145	9	0.17	3.4e-14	4.077e-12	P	LOC_Os01g34350, LOC_Os02g50330, LOC_Os03g02970, LOC_Os03g33650, LOC_Os03g38740, LOC_Os04g06770, LOC_Os04g39160, LOC_Os04g43050, LOC_Os10g34430	LOC_OS01G34350, LOC_OS02G45070, LOC_OS02G50330, LOC_OS03G02970, LOC_OS03G33650, LOC_OS03G38740, LOC_OS03G58600, LOC_OS04G06770, LOC_OS04G39160, LOC_OS04G43050, LOC_OS04G52540, LOC_OS06G39640, LOC_OS10G34430
GO:0009605	response to external stimulus	658	13	0.76	4.2e-14	4.922e-12	P	LOC_Os01g34350, LOC_Os02g45070, LOC_Os02g50330, LOC_Os03g02970, LOC_Os03g33650, LOC_Os03g38740, LOC_Os03g58600, LOC_Os04g06770, LOC_Os04g39160, LOC_Os04g43050, LOC_Os04g52540, LOC_Os06g39640, LOC_Os10g34430	LOC_OS01G16870, LOC_OS01G34350, LOC_OS02G07310, LOC_OS02G45070, LOC_OS02G50330, LOC_OS02G58490, LOC_OS03G02970, LOC_OS03G33650, LOC_OS03G38740, LOC_OS03G47820, LOC_OS03G58600, LOC_OS04G06770, LOC_OS04G39160, LOC_OS04G43050, LOC_OS04G47870, LOC_OS04G52540, LOC_OS04G52550, LOC_OS06G39640, LOC_OS06G51310, LOC_OS07G09020, LOC_OS07G28850, LOC_OS10G34430
GO:0065007	biological regulation	4429	22	5.12	7.7e-14	8.822e-12	P	LOC_Os01g16870, LOC_Os01g34350, LOC_Os02g07310, LOC_Os02g45070, LOC_Os02g50330, LOC_Os02g58490, LOC_Os03g02970, LOC_Os03g33650, LOC_Os03g38740, LOC_Os03g47820, LOC_Os03g58600, LOC_Os04g06770, LOC_Os04g39160, LOC_Os04g43050, LOC_Os04g47870, LOC_Os04g52540, LOC_Os04g52550, LOC_Os06g39640, LOC_Os06g51310, LOC_Os07g09020, LOC_Os07g28850, LOC_Os10g34430	LOC_OS01G34350, LOC_OS02G45070, LOC_OS03G02970, LOC_OS03G33650, LOC_OS03G38740, LOC_OS03G58600, LOC_OS04G06770, LOC_OS04G43050, LOC_OS10G34430
GO:0045087	innate immune response	160	9	0.18	8.3e-14	9.303e-12	P	LOC_Os01g34350, LOC_Os02g45070, LOC_Os03g02970, LOC_Os03g33650, LOC_Os03g38740, LOC_Os03g58600, LOC_Os04g06770, LOC_Os04g43050, LOC_Os10g34430	LOC_OS01G34350, LOC_OS02G45070, LOC_OS03G02970, LOC_OS03G33650, LOC_OS03G38740, LOC_OS03G58600, LOC_OS04G06770, LOC_OS04G43050, LOC_OS10G34430
GO:0006955	immune response	170	9	0.2	1.4e-13	1.536e-11	P	LOC_Os01g34350, LOC_Os02g45070, LOC_Os03g02970, LOC_Os03g33650, LOC_Os03g38740, LOC_Os03g58600, LOC_Os04g06770, LOC_Os04g43050, LOC_Os10g34430	LOC_OS01G34350, LOC_OS02G45070, LOC_OS02G50330, LOC_OS03G02970, LOC_OS03G33650, LOC_OS03G38740, LOC_OS03G58600, LOC_OS04G06770, LOC_OS04G39160, LOC_OS04G43050, LOC_OS04G52540, LOC_OS06G39640, LOC_OS10G34430
GO:0051704	multi-organism process	790	13	0.91	4.4e-13	4.726e-11	P	LOC_Os01g34350, LOC_Os02g45070, LOC_Os02g50330, LOC_Os03g02970, LOC_Os03g33650, LOC_Os03g38740, LOC_Os03g58600, LOC_Os04g06770, LOC_Os04g39160, LOC_Os04g43050, LOC_Os04g52540, LOC_Os06g39640, LOC_Os10g34430	LOC_OS01G34350, LOC_OS02G50330, LOC_OS03G02970, LOC_OS03G33650, LOC_OS03G38740, LOC_OS04G06770, LOC_OS04G39160, LOC_OS04G43050, LOC_OS10G34430
GO:0014070	response to organic cyclic compound	200	9	0.23	6.3e-13	6.629e-11	P	LOC_Os01g34350, LOC_Os02g50330, LOC_Os03g02970, LOC_Os03g33650, LOC_Os03g38740, LOC_Os04g06770, LOC_Os04g39160, LOC_Os04g43050, LOC_Os10g34430	LOC_OS01G34350, LOC_OS02G45070, LOC_OS03G02970, LOC_OS03G33650, LOC_OS03G38740, LOC_OS03G58600, LOC_OS04G06770, LOC_OS04G39160, LOC_OS04G43050, LOC_OS04G52540, LOC_OS06G39640, LOC_OS10G34430
GO:0006952	defense response	671	12	0.78	1.9e-12	1.959e-10	P	LOC_Os01g34350, LOC_Os02g45070, LOC_Os03g02970, LOC_Os03g33650, LOC_Os03g38740, LOC_Os03g58600, LOC_Os04g06770, LOC_Os04g39160, LOC_Os04g43050, LOC_Os04g52540, LOC_Os06g39640, LOC_Os10g34430	LOC_OS01G16870, LOC_OS01G34350, LOC_OS02G07310, LOC_OS02G45070, LOC_OS02G50330, LOC_OS02G58490, LOC_OS03G02970, LOC_OS03G33650, LOC_OS03G38740, LOC_OS03G47820, LOC_OS03G58600, LOC_OS04G06770, LOC_OS04G39160, LOC_OS04G43050, LOC_OS04G47870, LOC_OS04G52540, LOC_OS04G52550, LOC_OS06G39640, LOC_OS06G51310, LOC_OS07G09020, LOC_OS07G28850, LOC_OS10G34430
GO:0044763	single-organism cellular process	6505	22	7.52	3.2e-10	3.235e-08	P	LOC_Os01g16870, LOC_Os01g34350, LOC_Os02g07310, LOC_Os02g45070, LOC_Os02g50330, LOC_Os02g58490, LOC_Os03g02970, LOC_Os03g33650, LOC_Os03g38740, LOC_Os03g47820, LOC_Os03g58600, LOC_Os04g06770, LOC_Os04g39160, LOC_Os04g43050, LOC_Os04g47870, LOC_Os04g52540, LOC_Os04g52550, LOC_Os06g39640, LOC_Os06g51310, LOC_Os07g09020, LOC_Os07g28850, LOC_Os10g34430	LOC_OS01G34350, LOC_OS01G68120, LOC_OS02G50330, LOC_OS03G02970, LOC_OS03G33650, LOC_OS03G38740, LOC_OS04G06770, LOC_OS04G39160, LOC_OS04G43050, LOC_OS10G34430
GO:0006396	RNA processing	602	10	0.7	4.8e-10	4.759e-08	P	LOC_Os01g34350, LOC_Os01g68120, LOC_Os02g50330, LOC_Os03g02970, LOC_Os03g33650, LOC_Os03g38740, LOC_Os04g06770, LOC_Os04g39160, LOC_Os04g43050, LOC_Os10g34430	LOC_OS01G34350, LOC_OS02G50330, LOC_OS04G39160
GO:0001172	transcription, RNA-templated	3	3	0	1.3e-09	1.197e-07	P	LOC_Os01g34350, LOC_Os02g50330, LOC_Os04g39160	LOC_OS03G02970, LOC_OS03G33650, LOC_OS04G43050
GO:0010599	production of lsiRNA involved in RNA interference	3	3	0	1.3e-09	1.197e-07	P	LOC_Os03g02970, LOC_Os03g33650, LOC_Os04g43050	LOC_OS03G38740, LOC_OS04G43050, LOC_OS10G34430
GO:0051214	RNA virus induced gene silencing	3	3	0	1.3e-09	1.197e-07	P	LOC_Os03g38740, LOC_Os04g43050, LOC_Os10g34430	LOC_OS02G45070, LOC_OS03G33650, LOC_OS03G58600
GO:0060145	viral gene silencing in virus induced gene silencing	3	3	0	1.3e-09	1.197e-07	P	LOC_Os02g45070, LOC_Os03g33650, LOC_Os03g58600	LOC_OS01G34350, LOC_OS02G50330, LOC_OS03G02970, LOC_OS03G33650, LOC_OS03G38740, LOC_OS04G06770, LOC_OS04G39160, LOC_OS04G43050, LOC_OS10G34430
GO:0071310	cellular response to organic substance	510	9	0.59	2.6e-09	2.352e-07	P	LOC_Os01g34350, LOC_Os02g50330, LOC_Os03g02970, LOC_Os03g33650, LOC_Os03g38740, LOC_Os04g06770, LOC_Os04g39160, LOC_Os04g43050, LOC_Os10g34430	LOC_OS01G34350, LOC_OS02G50330, LOC_OS03G02970, LOC_OS03G33650, LOC_OS03G38740, LOC_OS04G06770, LOC_OS04G39160, LOC_OS04G43050, LOC_OS10G34430
GO:0070887	cellular response to chemical stimulus	617	9	0.71	1.4e-08	1.245e-06	P	LOC_Os01g34350, LOC_Os02g50330, LOC_Os03g02970, LOC_Os03g33650, LOC_Os03g38740, LOC_Os04g06770, LOC_Os04g39160, LOC_Os04g43050, LOC_Os10g34430	LOC_OS01G34350, LOC_OS02G45070, LOC_OS03G02970, LOC_OS03G33650, LOC_OS03G38740, LOC_OS03G58600, LOC_OS04G06770, LOC_OS04G43050, LOC_OS04G52540, LOC_OS10G34430
GO:0065008	regulation of biological quality	894	10	1.03	2.1e-08	1.835e-06	P	LOC_Os01g34350, LOC_Os02g45070, LOC_Os03g02970, LOC_Os03g33650, LOC_Os03g38740, LOC_Os03g58600, LOC_Os04g06770, LOC_Os04g43050, LOC_Os04g52540, LOC_Os10g34430	LOC_OS01G34350, LOC_OS03G33650, LOC_OS04G43050, LOC_OS06G39640
GO:0019827	stem cell population maintenance	31	4	0.04	4.2e-08	3.55e-06	P	LOC_Os01g34350, LOC_Os03g33650, LOC_Os04g43050, LOC_Os06g39640	LOC_OS01G34350, LOC_OS03G33650, LOC_OS04G43050, LOC_OS06G39640
GO:0098727	maintenance of cell number	31	4	0.04	4.2e-08	3.55e-06	P	LOC_Os01g34350, LOC_Os03g33650, LOC_Os04g43050, LOC_Os06g39640	LOC_OS03G38740, LOC_OS04G43050, LOC_OS10G34430
GO:0010216	maintenance of DNA methylation	8	3	0.01	7.5e-08	6.237e-06	P	LOC_Os03g38740, LOC_Os04g43050, LOC_Os10g34430	LOC_OS01G34350, LOC_OS03G33650, LOC_OS04G43050
GO:0010492	maintenance of shoot apical meristem identity	9	3	0.01	1.1e-07	9.003e-06	P	LOC_Os01g34350, LOC_Os03g33650, LOC_Os04g43050	LOC_OS01G16870, LOC_OS01G34350, LOC_OS02G07310, LOC_OS02G45070, LOC_OS02G50330, LOC_OS02G58490, LOC_OS03G02970, LOC_OS03G33650, LOC_OS03G38740, LOC_OS03G47820, LOC_OS03G58600, LOC_OS04G06770, LOC_OS04G39160, LOC_OS04G43050, LOC_OS04G47870, LOC_OS04G52540, LOC_OS04G52550, LOC_OS06G39640, LOC_OS06G51310, LOC_OS07G09020, LOC_OS07G28850, LOC_OS10G34430
GO:0044699	single-organism process	8670	22	10.02	1.5e-07	1.208e-05	P	LOC_Os01g16870, LOC_Os01g34350, LOC_Os02g07310, LOC_Os02g45070, LOC_Os02g50330, LOC_Os02g58490, LOC_Os03g02970, LOC_Os03g33650, LOC_Os03g38740, LOC_Os03g47820, LOC_Os03g58600, LOC_Os04g06770, LOC_Os04g39160, LOC_Os04g43050, LOC_Os04g47870, LOC_Os04g52540, LOC_Os04g52550, LOC_Os06g39640, LOC_Os06g51310, LOC_Os07g09020, LOC_Os07g28850, LOC_Os10g34430	LOC_OS01G34350, LOC_OS02G45070, LOC_OS02G50330, LOC_OS03G02970, LOC_OS03G33650, LOC_OS03G38740, LOC_OS04G06770, LOC_OS04G39160, LOC_OS04G43050, LOC_OS10G34430
GO:0010033	response to organic substance	1144	10	1.32	2.2e-07	1.745e-05	P	LOC_Os01g34350, LOC_Os02g45070, LOC_Os02g50330, LOC_Os03g02970, LOC_Os03g33650, LOC_Os03g38740, LOC_Os04g06770, LOC_Os04g39160, LOC_Os04g43050, LOC_Os10g34430	LOC_OS01G34350, LOC_OS02G45070, LOC_OS03G02970, LOC_OS03G33650, LOC_OS03G38740, LOC_OS03G58600, LOC_OS04G06770, LOC_OS04G39160, LOC_OS04G43050, LOC_OS04G52540, LOC_OS06G39640, LOC_OS10G34430
GO:0006950	response to stress	2249	12	2.6	1.7e-06	0.0001328	P	LOC_Os01g34350, LOC_Os02g45070, LOC_Os03g02970, LOC_Os03g33650, LOC_Os03g38740, LOC_Os03g58600, LOC_Os04g06770, LOC_Os04g39160, LOC_Os04g43050, LOC_Os04g52540, LOC_Os06g39640, LOC_Os10g34430	LOC_OS01G34350, LOC_OS03G33650, LOC_OS04G43050
GO:0010074	maintenance of meristem identity	23	3	0.03	2.4e-06	0.0001847	P	LOC_Os01g34350, LOC_Os03g33650, LOC_Os04g43050	LOC_OS01G16870, LOC_OS01G34350, LOC_OS01G68120, LOC_OS02G07310, LOC_OS02G45070, LOC_OS02G50330, LOC_OS02G58490, LOC_OS03G02970, LOC_OS03G33650, LOC_OS03G38740, LOC_OS03G47820, LOC_OS03G58600, LOC_OS04G06770, LOC_OS04G39160, LOC_OS04G43050, LOC_OS04G47870, LOC_OS04G52540, LOC_OS04G52550, LOC_OS06G39640, LOC_OS06G51310, LOC_OS07G09020, LOC_OS07G28850, LOC_OS10G34430
GO:0043170	macromolecule metabolic process	11792	23	13.63	5.9e-06	0.0004474	P	LOC_Os01g16870, LOC_Os01g34350, LOC_Os01g68120, LOC_Os02g07310, LOC_Os02g45070, LOC_Os02g50330, LOC_Os02g58490, LOC_Os03g02970, LOC_Os03g33650, LOC_Os03g38740, LOC_Os03g47820, LOC_Os03g58600, LOC_Os04g06770, LOC_Os04g39160, LOC_Os04g43050, LOC_Os04g47870, LOC_Os04g52540, LOC_Os04g52550, LOC_Os06g39640, LOC_Os06g51310, LOC_Os07g09020, LOC_Os07g28850, LOC_Os10g34430	LOC_OS01G34350, LOC_OS02G45070, LOC_OS02G50330, LOC_OS03G02970, LOC_OS03G33650, LOC_OS03G38740, LOC_OS04G06770, LOC_OS04G39160, LOC_OS04G43050, LOC_OS10G34430
GO:0042221	response to chemical	1731	10	2	9.6e-06	0.0007174	P	LOC_Os01g34350, LOC_Os02g45070, LOC_Os02g50330, LOC_Os03g02970, LOC_Os03g33650, LOC_Os03g38740, LOC_Os04g06770, LOC_Os04g39160, LOC_Os04g43050, LOC_Os10g34430	LOC_OS01G34350, LOC_OS03G33650, LOC_OS04G43050, LOC_OS06G39640
GO:0048507	meristem development	155	4	0.18	2.8e-05	0.002062	P	LOC_Os01g34350, LOC_Os03g33650, LOC_Os04g43050, LOC_Os06g39640	LOC_OS03G33650, LOC_OS04G43050
GO:0010050	vegetative phase change	9	2	0.01	4.6e-05	0.003294	P	LOC_Os03g33650, LOC_Os04g43050	LOC_OS04G06770, LOC_OS04G52540
GO:0019048	modulation by virus of host morphology or physiology	9	2	0.01	4.6e-05	0.003294	P	LOC_Os04g06770, LOC_Os04g52540	LOC_OS01G34350, LOC_OS02G50330, LOC_OS03G02970, LOC_OS03G33650, LOC_OS03G38740, LOC_OS04G06770, LOC_OS04G39160, LOC_OS04G43050, LOC_OS10G34430
GO:0051716	cellular response to stimulus	1725	9	1.99	7.2e-05	0.005085	P	LOC_Os01g34350, LOC_Os02g50330, LOC_Os03g02970, LOC_Os03g33650, LOC_Os03g38740, LOC_Os04g06770, LOC_Os04g39160, LOC_Os04g43050, LOC_Os10g34430	LOC_OS01G34350, LOC_OS03G33650, LOC_OS04G43050
GO:0010073	meristem maintenance	76	3	0.09	9e-05	0.006271	P	LOC_Os01g34350, LOC_Os03g33650, LOC_Os04g43050	LOC_OS01G34350, LOC_OS02G45070, LOC_OS02G50330, LOC_OS03G02970, LOC_OS03G33650, LOC_OS03G38740, LOC_OS03G58600, LOC_OS04G06770, LOC_OS04G39160, LOC_OS04G43050, LOC_OS04G52540, LOC_OS06G39640, LOC_OS10G34430
GO:0050896	response to stimulus	3960	13	4.58	0.00011	0.007562	P	LOC_Os01g34350, LOC_Os02g45070, LOC_Os02g50330, LOC_Os03g02970, LOC_Os03g33650, LOC_Os03g38740, LOC_Os03g58600, LOC_Os04g06770, LOC_Os04g39160, LOC_Os04g43050, LOC_Os04g52540, LOC_Os06g39640, LOC_Os10g34430	LOC_OS02G45070, LOC_OS04G43050
GO:0009955	adaxial/abaxial pattern specification	25	2	0.03	0.00038	0.02578	P	LOC_Os02g45070, LOC_Os04g43050	LOC_OS01G34350, LOC_OS01G68120, LOC_OS02G50330, LOC_OS03G02970, LOC_OS03G33650, LOC_OS03G38740, LOC_OS04G06770, LOC_OS04G39160, LOC_OS04G43050, LOC_OS06G39640, LOC_OS10G34430
GO:0016070	RNA metabolic process	3244	11	3.75	0.00042	0.02812	P	LOC_Os01g34350, LOC_Os01g68120, LOC_Os02g50330, LOC_Os03g02970, LOC_Os03g33650, LOC_Os03g38740, LOC_Os04g06770, LOC_Os04g39160, LOC_Os04g43050, LOC_Os06g39640, LOC_Os10g34430	LOC_OS01G34350, LOC_OS02G45070, LOC_OS03G33650, LOC_OS04G43050, LOC_OS06G39640
GO:0048513	organ development	574	5	0.66	0.00043	0.02842	P	LOC_Os01g34350, LOC_Os02g45070, LOC_Os03g33650, LOC_Os04g43050, LOC_Os06g39640	LOC_OS02G45070, LOC_OS03G02970, LOC_OS04G43050
GO:0007389	pattern specification process	131	3	0.15	0.00045	0.02937	P	LOC_Os02g45070, LOC_Os03g02970, LOC_Os04g43050	LOC_OS01G16870, LOC_OS01G34350, LOC_OS01G68120, LOC_OS02G07310, LOC_OS02G45070, LOC_OS02G50330, LOC_OS02G58490, LOC_OS03G02970, LOC_OS03G33650, LOC_OS03G38740, LOC_OS03G47820, LOC_OS03G58600, LOC_OS04G06770, LOC_OS04G39160, LOC_OS04G43050, LOC_OS04G47870, LOC_OS04G52540, LOC_OS04G52550, LOC_OS06G39640, LOC_OS06G51310, LOC_OS07G09020, LOC_OS07G28850, LOC_OS10G34430
GO:0071704	organic substance metabolic process	14254	23	16.48	0.00046	0.02965	P	LOC_Os01g16870, LOC_Os01g34350, LOC_Os01g68120, LOC_Os02g07310, LOC_Os02g45070, LOC_Os02g50330, LOC_Os02g58490, LOC_Os03g02970, LOC_Os03g33650, LOC_Os03g38740, LOC_Os03g47820, LOC_Os03g58600, LOC_Os04g06770, LOC_Os04g39160, LOC_Os04g43050, LOC_Os04g47870, LOC_Os04g52540, LOC_Os04g52550, LOC_Os06g39640, LOC_Os06g51310, LOC_Os07g09020, LOC_Os07g28850, LOC_Os10g34430	LOC_OS04G06770, LOC_OS04G52540
GO:0016032	viral process	30	2	0.03	0.00055	0.03501	P	LOC_Os04g06770, LOC_Os04g52540	LOC_OS02G45070, LOC_OS03G02970
GO:0035195	gene silencing by miRNA	31	2	0.04	0.00058	0.03647	P	LOC_Os02g45070, LOC_Os03g02970	LOC_OS01G34350, LOC_OS03G33650, LOC_OS04G43050, LOC_OS06G39640
GO:0009888	tissue development	366	4	0.42	0.00076	0.04665	P	LOC_Os01g34350, LOC_Os03g33650, LOC_Os04g43050, LOC_Os06g39640	LOC_OS01G34350, LOC_OS02G45070, LOC_OS03G02970, LOC_OS03G33650, LOC_OS03G58600, LOC_OS04G43050, LOC_OS06G39640
GO:0048856	anatomical structure development	1400	7	1.62	0.00076	0.04665	P	LOC_Os01g34350, LOC_Os02g45070, LOC_Os03g02970, LOC_Os03g33650, LOC_Os03g58600, LOC_Os04g43050, LOC_Os06g39640	LOC_OS01G34350, LOC_OS02G45070, LOC_OS03G02970, LOC_OS03G33650, LOC_OS03G58600, LOC_OS04G43050, LOC_OS06G39640
GO:0007275	multicellular organismal development	1440	7	1.66	0.0009	0.05459	P	LOC_Os01g34350, LOC_Os02g45070, LOC_Os03g02970, LOC_Os03g33650, LOC_Os03g58600, LOC_Os04g43050, LOC_Os06g39640	LOC_OS01G34350, LOC_OS02G45070, LOC_OS03G02970, LOC_OS03G33650, LOC_OS04G43050, LOC_OS06G39640
GO:0048731	system development	1042	6	1.2	0.00095	0.05696	P	LOC_Os01g34350, LOC_Os02g45070, LOC_Os03g02970, LOC_Os03g33650, LOC_Os04g43050, LOC_Os06g39640	LOC_OS01G34350, LOC_OS02G45070, LOC_OS03G02970, LOC_OS03G33650, LOC_OS03G58600, LOC_OS04G43050, LOC_OS06G39640
GO:0044707	single-multicellular organism process	1483	7	1.71	0.00107	0.06341	P	LOC_Os01g34350, LOC_Os02g45070, LOC_Os03g02970, LOC_Os03g33650, LOC_Os03g58600, LOC_Os04g43050, LOC_Os06g39640	LOC_OS04G06770, LOC_OS04G52540
GO:0044764	multi-organism cellular process	46	2	0.05	0.00128	0.07333	P	LOC_Os04g06770, LOC_Os04g52540	LOC_OS04G06770, LOC_OS04G39160
GO:0006342	chromatin silencing	47	2	0.05	0.00134	0.07592	P	LOC_Os04g06770, LOC_Os04g39160	LOC_OS01G34350, LOC_OS02G45070, LOC_OS06G39640
GO:0048366	leaf development	192	3	0.22	0.00136	0.07622	P	LOC_Os01g34350, LOC_Os02g45070, LOC_Os06g39640	LOC_OS04G06770, LOC_OS04G39160
GO:0045814	negative regulation of gene expression, epigenetic	51	2	0.06	0.00157	0.08704	P	LOC_Os04g06770, LOC_Os04g39160	LOC_OS01G34350, LOC_OS02G45070, LOC_OS03G02970, LOC_OS03G33650, LOC_OS03G58600, LOC_OS04G43050, LOC_OS06G39640
GO:0044767	single-organism developmental process	1645	7	1.9	0.00196	0.1064	P	LOC_Os01g34350, LOC_Os02g45070, LOC_Os03g02970, LOC_Os03g33650, LOC_Os03g58600, LOC_Os04g43050, LOC_Os06g39640	LOC_OS01G34350, LOC_OS02G45070, LOC_OS03G02970, LOC_OS03G33650, LOC_OS03G58600, LOC_OS04G43050, LOC_OS06G39640
GO:0032501	multicellular organismal process	1646	7	1.9	0.00196	0.1064	P	LOC_Os01g34350, LOC_Os02g45070, LOC_Os03g02970, LOC_Os03g33650, LOC_Os03g58600, LOC_Os04g43050, LOC_Os06g39640	LOC_OS01G34350, LOC_OS02G45070, LOC_OS03G02970, LOC_OS03G33650, LOC_OS03G58600, LOC_OS04G43050, LOC_OS06G39640
GO:0032502	developmental process	1688	7	1.95	0.00227	0.1215	P	LOC_Os01g34350, LOC_Os02g45070, LOC_Os03g02970, LOC_Os03g33650, LOC_Os03g58600, LOC_Os04g43050, LOC_Os06g39640	LOC_OS01G34350, LOC_OS02G45070, LOC_OS03G02970, LOC_OS03G33650, LOC_OS04G43050
GO:0009791	post-embryonic development	868	5	1	0.00273	0.1422	P	LOC_Os01g34350, LOC_Os02g45070, LOC_Os03g02970, LOC_Os03g33650, LOC_Os04g43050	LOC_OS01G34350, LOC_OS02G45070, LOC_OS06G39640
GO:0048827	phyllome development	284	3	0.33	0.00412	0.2062	P	LOC_Os01g34350, LOC_Os02g45070, LOC_Os06g39640	LOC_OS01G16870, LOC_OS01G34350, LOC_OS01G68120, LOC_OS02G07310, LOC_OS02G45070, LOC_OS02G50330, LOC_OS02G58490, LOC_OS03G02970, LOC_OS03G33650, LOC_OS03G38740, LOC_OS03G47820, LOC_OS03G58600, LOC_OS04G06770, LOC_OS04G39160, LOC_OS04G43050, LOC_OS04G47870, LOC_OS04G52540, LOC_OS04G52550, LOC_OS06G39640, LOC_OS06G51310, LOC_OS07G09020, LOC_OS07G28850, LOC_OS10G34430
GO:0009987	cellular process	15706	23	18.16	0.00432	0.2142	P	LOC_Os01g16870, LOC_Os01g34350, LOC_Os01g68120, LOC_Os02g07310, LOC_Os02g45070, LOC_Os02g50330, LOC_Os02g58490, LOC_Os03g02970, LOC_Os03g33650, LOC_Os03g38740, LOC_Os03g47820, LOC_Os03g58600, LOC_Os04g06770, LOC_Os04g39160, LOC_Os04g43050, LOC_Os04g47870, LOC_Os04g52540, LOC_Os04g52550, LOC_Os06g39640, LOC_Os06g51310, LOC_Os07g09020, LOC_Os07g28850, LOC_Os10g34430	LOC_OS03G58600, LOC_OS04G06770
GO:0009814	defense response, incompatible interaction	94	2	0.11	0.00524	0.2502	P	LOC_Os03g58600, LOC_Os04g06770	LOC_OS03G02970, LOC_OS03G38740, LOC_OS04G43050, LOC_OS10G34430
GO:0090502	RNA phosphodiester bond hydrolysis, endonucleolytic	657	4	0.76	0.00633	0.294	P	LOC_Os03g02970, LOC_Os03g38740, LOC_Os04g43050, LOC_Os10g34430	LOC_OS01G34350, LOC_OS02G45070, LOC_OS03G02970, LOC_OS04G43050
GO:0048608	reproductive structure development	673	4	0.78	0.00688	0.313	P	LOC_Os01g34350, LOC_Os02g45070, LOC_Os03g02970, LOC_Os04g43050	LOC_OS01G34350, LOC_OS02G45070, LOC_OS03G02970, LOC_OS04G43050
GO:0061458	reproductive system development	673	4	0.78	0.00688	0.313	P	LOC_Os01g34350, LOC_Os02g45070, LOC_Os03g02970, LOC_Os04g43050	LOC_OS03G02970, LOC_OS03G38740, LOC_OS04G43050, LOC_OS10G34430
GO:0090501	RNA phosphodiester bond hydrolysis	696	4	0.8	0.00774	0.3406	P	LOC_Os03g02970, LOC_Os03g38740, LOC_Os04g43050, LOC_Os10g34430	LOC_OS02G45070, LOC_OS04G43050
GO:0003002	regionalization	115	2	0.13	0.00774	0.3406	P	LOC_Os02g45070, LOC_Os04g43050	LOC_OS03G02970, LOC_OS03G33650, LOC_OS06G39640
GO:0050793	regulation of developmental process	379	3	0.44	0.00915	0.3718	P	LOC_Os03g02970, LOC_Os03g33650, LOC_Os06g39640	LOC_OS04G06770, LOC_OS04G39160
GO:0045892	negative regulation of transcription, DNA-templated	126	2	0.15	0.00923	0.3718	P	LOC_Os04g06770, LOC_Os04g39160	LOC_OS03G58600, LOC_OS04G06770
GO:0016570	histone modification	130	2	0.15	0.0098	0.3917	P	LOC_Os03g58600, LOC_Os04g06770	LOC_OS03G02970, LOC_OS03G38740, LOC_OS04G43050
GO:0016442	RISC complex	7	3	0	9.1e-09	4.027e-06	C	LOC_Os03g02970, LOC_Os03g38740, LOC_Os04g43050	LOC_OS03G02970, LOC_OS03G38740, LOC_OS04G43050
GO:0031332	RNAi effector complex	7	3	0	9.1e-09	4.027e-06	C	LOC_Os03g02970, LOC_Os03g38740, LOC_Os04g43050	LOC_OS01G34350, LOC_OS02G45070, LOC_OS03G02970, LOC_OS03G38740, LOC_OS03G58600, LOC_OS04G06770, LOC_OS04G39160, LOC_OS04G43050, LOC_OS10G34430
GO:0005634	nucleus	3332	9	2.35	3.3e-05	0.006726	C	LOC_Os01g34350, LOC_Os02g45070, LOC_Os03g02970, LOC_Os03g38740, LOC_Os03g58600, LOC_Os04g06770, LOC_Os04g39160, LOC_Os04g43050, LOC_Os10g34430	LOC_OS03G58600, LOC_OS04G06770, LOC_OS04G39160, LOC_OS10G34430
GO:0005730	nucleolus	290	4	0.2	3.5e-05	0.006726	C	LOC_Os03g58600, LOC_Os04g06770, LOC_Os04g39160, LOC_Os10g34430	LOC_OS03G02970, LOC_OS03G58600, LOC_OS04G06770, LOC_OS04G39160, LOC_OS10G34430
GO:0031981	nuclear lumen	624	5	0.44	3.8e-05	0.006726	C	LOC_Os03g02970, LOC_Os03g58600, LOC_Os04g06770, LOC_Os04g39160, LOC_Os10g34430	LOC_OS03G02970, LOC_OS03G58600, LOC_OS04G06770, LOC_OS04G39160, LOC_OS10G34430
GO:0043233	organelle lumen	728	5	0.51	7.9e-05	0.009624	C	LOC_Os03g02970, LOC_Os03g58600, LOC_Os04g06770, LOC_Os04g39160, LOC_Os10g34430	LOC_OS03G02970, LOC_OS03G58600, LOC_OS04G06770, LOC_OS04G39160, LOC_OS10G34430
GO:0070013	intracellular organelle lumen	728	5	0.51	7.9e-05	0.009624	C	LOC_Os03g02970, LOC_Os03g58600, LOC_Os04g06770, LOC_Os04g39160, LOC_Os10g34430	LOC_OS03G02970, LOC_OS03G58600, LOC_OS04G06770, LOC_OS04G39160, LOC_OS10G34430
GO:0031974	membrane-enclosed lumen	742	5	0.52	8.7e-05	0.009624	C	LOC_Os03g02970, LOC_Os03g58600, LOC_Os04g06770, LOC_Os04g39160, LOC_Os10g34430	LOC_OS03G02970, LOC_OS03G58600, LOC_OS04G06770, LOC_OS04G39160, LOC_OS10G34430
GO:0044428	nuclear part	837	5	0.59	0.00015	0.01475	C	LOC_Os03g02970, LOC_Os03g58600, LOC_Os04g06770, LOC_Os04g39160, LOC_Os10g34430	LOC_OS03G58600, LOC_OS04G06770
GO:0000790	nuclear chromatin	42	2	0.03	0.00038	0.03363	C	LOC_Os03g58600, LOC_Os04g06770	LOC_OS03G02970, LOC_OS04G06770
GO:0016604	nuclear body	53	2	0.04	0.00061	0.04908	C	LOC_Os03g02970, LOC_Os04g06770	LOC_OS03G58600, LOC_OS04G06770
GO:0044454	nuclear chromosome part	92	2	0.06	0.00182	0.115	C	LOC_Os03g58600, LOC_Os04g06770	LOC_OS03G58600, LOC_OS04G06770
GO:0000785	chromatin	101	2	0.07	0.00219	0.1292	C	LOC_Os03g58600, LOC_Os04g06770	LOC_OS03G58600, LOC_OS04G06770
GO:0000228	nuclear chromosome	110	2	0.08	0.00259	0.1433	C	LOC_Os03g58600, LOC_Os04g06770	LOC_OS01G34350, LOC_OS02G45070, LOC_OS03G02970, LOC_OS03G33650, LOC_OS03G38740, LOC_OS03G58600, LOC_OS04G06770, LOC_OS04G39160, LOC_OS04G43050, LOC_OS06G39640, LOC_OS10G34430
GO:0044424	intracellular part	9174	11	6.46	0.00286	0.1489	C	LOC_Os01g34350, LOC_Os02g45070, LOC_Os03g02970, LOC_Os03g33650, LOC_Os03g38740, LOC_Os03g58600, LOC_Os04g06770, LOC_Os04g39160, LOC_Os04g43050, LOC_Os06g39640, LOC_Os10g34430	LOC_OS01G34350, LOC_OS02G45070, LOC_OS03G02970, LOC_OS03G33650, LOC_OS03G38740, LOC_OS03G58600, LOC_OS04G06770, LOC_OS04G39160, LOC_OS04G43050, LOC_OS06G39640, LOC_OS10G34430
GO:0005622	intracellular	9393	11	6.61	0.00371	0.1728	C	LOC_Os01g34350, LOC_Os02g45070, LOC_Os03g02970, LOC_Os03g33650, LOC_Os03g38740, LOC_Os03g58600, LOC_Os04g06770, LOC_Os04g39160, LOC_Os04g43050, LOC_Os06g39640, LOC_Os10g34430	LOC_OS03G58600, LOC_OS04G06770
GO:0044427	chromosomal part	187	2	0.13	0.0073	0.2811	C	LOC_Os03g58600, LOC_Os04g06770	LOC_OS03G58600, LOC_OS04G06770, LOC_OS04G39160, LOC_OS10G34430
GO:0043228	non-membrane-bounded organelle	1225	4	0.86	0.00794	0.2811	C	LOC_Os03g58600, LOC_Os04g06770, LOC_Os04g39160, LOC_Os10g34430	LOC_OS03G58600, LOC_OS04G06770, LOC_OS04G39160, LOC_OS10G34430
GO:0043232	intracellular non-membrane-bounded organelle	1225	4	0.86	0.00794	0.2811	C	LOC_Os03g58600, LOC_Os04g06770, LOC_Os04g39160, LOC_Os10g34430	LOC_OS03G02970, LOC_OS04G06770
GO:0044451	nucleoplasm part	217	2	0.15	0.00973	0.3312	C	LOC_Os03g02970, LOC_Os04g06770	LOC_OS02G45070, LOC_OS03G58600, LOC_OS04G06770, LOC_OS04G52540
GO:0035197	siRNA binding	4	4	0	6.9e-13	1.756e-09	F	LOC_Os02g45070, LOC_Os03g58600, LOC_Os04g06770, LOC_Os04g52540	LOC_OS01G10140, LOC_OS01G34350, LOC_OS02G50330, LOC_OS04G39160
GO:0003968	RNA-directed RNA polymerase activity	5	4	0	3.5e-12	2.227e-09	F	LOC_Os01g10140, LOC_Os01g34350, LOC_Os02g50330, LOC_Os04g39160	LOC_OS01G68120, LOC_OS03G02970, LOC_OS03G38740, LOC_OS04G43050, LOC_OS10G34430
GO:0004525	ribonuclease III activity	17	5	0.02	3.5e-12	2.227e-09	F	LOC_Os01g68120, LOC_Os03g02970, LOC_Os03g38740, LOC_Os04g43050, LOC_Os10g34430	LOC_OS01G68120, LOC_OS03G02970, LOC_OS03G38740, LOC_OS04G43050, LOC_OS10G34430
GO:0032296	double-stranded RNA-specific ribonuclease activity	17	5	0.02	3.5e-12	2.227e-09	F	LOC_Os01g68120, LOC_Os03g02970, LOC_Os03g38740, LOC_Os04g43050, LOC_Os10g34430	LOC_OS01G34350, LOC_OS02G45070, LOC_OS02G50330, LOC_OS03G02970, LOC_OS03G38740, LOC_OS03G58600, LOC_OS04G06770, LOC_OS04G39160, LOC_OS04G43050, LOC_OS04G52540, LOC_OS06G39640, LOC_OS10G34430
GO:0003723	RNA binding	841	12	0.82	4.8e-12	2.443e-09	F	LOC_Os01g34350, LOC_Os02g45070, LOC_Os02g50330, LOC_Os03g02970, LOC_Os03g38740, LOC_Os03g58600, LOC_Os04g06770, LOC_Os04g39160, LOC_Os04g43050, LOC_Os04g52540, LOC_Os06g39640, LOC_Os10g34430	LOC_OS01G16870, LOC_OS01G68120, LOC_OS02G07310, LOC_OS02G45070, LOC_OS02G58490, LOC_OS03G02970, LOC_OS03G33650, LOC_OS03G38740, LOC_OS03G47820, LOC_OS03G57560, LOC_OS03G58600, LOC_OS04G06770, LOC_OS04G43050, LOC_OS04G47870, LOC_OS04G52540, LOC_OS04G52550, LOC_OS06G39640, LOC_OS06G51310, LOC_OS07G09020, LOC_OS07G28850, LOC_OS10G34430
GO:0005515	protein binding	5508	21	5.35	4.3e-11	1.824e-08	F	LOC_Os01g16870, LOC_Os01g68120, LOC_Os02g07310, LOC_Os02g45070, LOC_Os02g58490, LOC_Os03g02970, LOC_Os03g33650, LOC_Os03g38740, LOC_Os03g47820, LOC_Os03g57560, LOC_Os03g58600, LOC_Os04g06770, LOC_Os04g43050, LOC_Os04g47870, LOC_Os04g52540, LOC_Os04g52550, LOC_Os06g39640, LOC_Os06g51310, LOC_Os07g09020, LOC_Os07g28850, LOC_Os10g34430	LOC_OS01G16870, LOC_OS01G34350, LOC_OS02G07310, LOC_OS02G45070, LOC_OS02G50330, LOC_OS02G58490, LOC_OS03G02970, LOC_OS03G33650, LOC_OS03G38740, LOC_OS03G47820, LOC_OS03G57560, LOC_OS03G58600, LOC_OS04G06770, LOC_OS04G39160, LOC_OS04G43050, LOC_OS04G47870, LOC_OS04G52540, LOC_OS04G52550, LOC_OS06G39640, LOC_OS06G51310, LOC_OS07G09020, LOC_OS07G28850, LOC_OS10G34430
GO:0003676	nucleic acid binding	8466	23	8.23	1.1e-09	3.999e-07	F	LOC_Os01g16870, LOC_Os01g34350, LOC_Os02g07310, LOC_Os02g45070, LOC_Os02g50330, LOC_Os02g58490, LOC_Os03g02970, LOC_Os03g33650, LOC_Os03g38740, LOC_Os03g47820, LOC_Os03g57560, LOC_Os03g58600, LOC_Os04g06770, LOC_Os04g39160, LOC_Os04g43050, LOC_Os04g47870, LOC_Os04g52540, LOC_Os04g52550, LOC_Os06g39640, LOC_Os06g51310, LOC_Os07g09020, LOC_Os07g28850, LOC_Os10g34430	LOC_OS01G10140, LOC_OS01G34350, LOC_OS02G50330, LOC_OS04G39160
GO:0034062	RNA polymerase activity	77	4	0.07	8.9e-07	0.0002831	F	LOC_Os01g10140, LOC_Os01g34350, LOC_Os02g50330, LOC_Os04g39160	LOC_OS02G45070, LOC_OS06G39640
GO:0035198	miRNA binding	4	2	0	5.4e-06	0.001527	F	LOC_Os02g45070, LOC_Os06g39640	LOC_OS01G16870, LOC_OS01G34350, LOC_OS02G07310, LOC_OS02G45070, LOC_OS02G50330, LOC_OS02G58490, LOC_OS03G02970, LOC_OS03G33650, LOC_OS03G38740, LOC_OS03G47820, LOC_OS03G57560, LOC_OS03G58600, LOC_OS04G06770, LOC_OS04G39160, LOC_OS04G43050, LOC_OS04G47870, LOC_OS04G52540, LOC_OS04G52550, LOC_OS06G39640, LOC_OS06G51310, LOC_OS07G09020, LOC_OS07G28850, LOC_OS10G34430
GO:1901363	heterocyclic compound binding	12725	23	12.36	7.6e-06	0.001782	F	LOC_Os01g16870, LOC_Os01g34350, LOC_Os02g07310, LOC_Os02g45070, LOC_Os02g50330, LOC_Os02g58490, LOC_Os03g02970, LOC_Os03g33650, LOC_Os03g38740, LOC_Os03g47820, LOC_Os03g57560, LOC_Os03g58600, LOC_Os04g06770, LOC_Os04g39160, LOC_Os04g43050, LOC_Os04g47870, LOC_Os04g52540, LOC_Os04g52550, LOC_Os06g39640, LOC_Os06g51310, LOC_Os07g09020, LOC_Os07g28850, LOC_Os10g34430	LOC_OS01G16870, LOC_OS01G34350, LOC_OS02G07310, LOC_OS02G45070, LOC_OS02G50330, LOC_OS02G58490, LOC_OS03G02970, LOC_OS03G33650, LOC_OS03G38740, LOC_OS03G47820, LOC_OS03G57560, LOC_OS03G58600, LOC_OS04G06770, LOC_OS04G39160, LOC_OS04G43050, LOC_OS04G47870, LOC_OS04G52540, LOC_OS04G52550, LOC_OS06G39640, LOC_OS06G51310, LOC_OS07G09020, LOC_OS07G28850, LOC_OS10G34430
GO:0097159	organic cyclic compound binding	12727	23	12.37	7.7e-06	0.001782	F	LOC_Os01g16870, LOC_Os01g34350, LOC_Os02g07310, LOC_Os02g45070, LOC_Os02g50330, LOC_Os02g58490, LOC_Os03g02970, LOC_Os03g33650, LOC_Os03g38740, LOC_Os03g47820, LOC_Os03g57560, LOC_Os03g58600, LOC_Os04g06770, LOC_Os04g39160, LOC_Os04g43050, LOC_Os04g47870, LOC_Os04g52540, LOC_Os04g52550, LOC_Os06g39640, LOC_Os06g51310, LOC_Os07g09020, LOC_Os07g28850, LOC_Os10g34430	LOC_OS01G10140, LOC_OS01G34350, LOC_OS02G50330, LOC_OS04G39160
GO:0016779	nucleotidyltransferase activity	242	4	0.24	8.3e-05	0.0176	F	LOC_Os01g10140, LOC_Os01g34350, LOC_Os02g50330, LOC_Os04g39160	LOC_OS03G02970, LOC_OS10G34430
GO:0003725	double-stranded RNA binding	15	2	0.01	9.4e-05	0.0184	F	LOC_Os03g02970, LOC_Os10g34430	LOC_OS01G68120, LOC_OS02G45070, LOC_OS03G02970, LOC_OS03G38740, LOC_OS04G43050, LOC_OS10G34430
GO:0004521	endoribonuclease activity	1215	6	1.18	0.00089	0.1618	F	LOC_Os01g68120, LOC_Os02g45070, LOC_Os03g02970, LOC_Os03g38740, LOC_Os04g43050, LOC_Os10g34430	LOC_OS01G68120, LOC_OS02G45070, LOC_OS03G02970, LOC_OS03G38740, LOC_OS04G43050, LOC_OS10G34430
GO:0004540	ribonuclease activity	1244	6	1.21	0.00101	0.1714	F	LOC_Os01g68120, LOC_Os02g45070, LOC_Os03g02970, LOC_Os03g38740, LOC_Os04g43050, LOC_Os10g34430	LOC_OS01G68120, LOC_OS02G45070, LOC_OS03G02970, LOC_OS03G38740, LOC_OS04G43050, LOC_OS10G34430
GO:0004519	endonuclease activity	1278	6	1.24	0.00116	0.1782	F	LOC_Os01g68120, LOC_Os02g45070, LOC_Os03g02970, LOC_Os03g38740, LOC_Os04g43050, LOC_Os10g34430	LOC_OS03G02970, LOC_OS03G38740, LOC_OS04G43050
GO:0004386	helicase activity	217	3	0.21	0.00119	0.1782	F	LOC_Os03g02970, LOC_Os03g38740, LOC_Os04g43050	LOC_OS01G68120, LOC_OS02G45070, LOC_OS03G02970, LOC_OS03G38740, LOC_OS04G43050, LOC_OS10G34430
GO:0004518	nuclease activity	1354	6	1.32	0.00157	0.222	F	LOC_Os01g68120, LOC_Os02g45070, LOC_Os03g02970, LOC_Os03g38740, LOC_Os04g43050, LOC_Os10g34430	LOC_OS01G68120, LOC_OS03G02970, LOC_OS03G38740, LOC_OS04G43050, LOC_OS10G34430
GO:0016891	endoribonuclease activity, producing 5'-phosphomonoesters	1196	5	1.16	0.00525	0.6808	F	LOC_Os01g68120, LOC_Os03g02970, LOC_Os03g38740, LOC_Os04g43050, LOC_Os10g34430	LOC_OS01G68120, LOC_OS03G02970, LOC_OS03G38740, LOC_OS04G43050, LOC_OS10G34430
GO:0016893	endonuclease activity, active with either ribo- or deoxyribonucleic acids and producing 5'-phosphomonoesters	1201	5	1.17	0.00535	0.6808	F	LOC_Os01g68120, LOC_Os03g02970, LOC_Os03g38740, LOC_Os04g43050, LOC_Os10g34430	LOC_OS01G16870, LOC_OS01G34350, LOC_OS01G68120, LOC_OS02G07310, LOC_OS02G45070, LOC_OS02G50330, LOC_OS02G58490, LOC_OS03G02970, LOC_OS03G33650, LOC_OS03G38740, LOC_OS03G47820, LOC_OS03G57560, LOC_OS03G58600, LOC_OS04G06770, LOC_OS04G39160, LOC_OS04G43050, LOC_OS04G47870, LOC_OS04G52540, LOC_OS04G52550, LOC_OS06G39640, LOC_OS06G51310, LOC_OS07G09020, LOC_OS07G28850, LOC_OS10G34430
GO:0005488	binding	19254	24	18.71	0.00667	0.8083	F	LOC_Os01g16870, LOC_Os01g34350, LOC_Os01g68120, LOC_Os02g07310, LOC_Os02g45070, LOC_Os02g50330, LOC_Os02g58490, LOC_Os03g02970, LOC_Os03g33650, LOC_Os03g38740, LOC_Os03g47820, LOC_Os03g57560, LOC_Os03g58600, LOC_Os04g06770, LOC_Os04g39160, LOC_Os04g43050, LOC_Os04g47870, LOC_Os04g52540, LOC_Os04g52550, LOC_Os06g39640, LOC_Os06g51310, LOC_Os07g09020, LOC_Os07g28850, LOC_Os10g34430

## Sheet: Sheet2
OsKRNAi corresponding mapped ID GO using the genome of the O. sativa subsp. Japonica ID
Query ID	Mapped ID
OsKAGO12	LOC_Os03g47820
OsKAGO13	LOC_Os03g57560
OsKAGO17	LOC_Os02g07310
OsKAGO18	LOC_Os07g28850
OsKAGO1a1	LOC_Os02g45070
OsKAGO1b1	LOC_Os04g47870
OsKAGO1c	LOC_Os02g58490
OsKAGO1d	LOC_Os06g51310
OsKAGO2	LOC_Os04g52540
OsKAGO3	LOC_Os04g52550
OsKAGO14	LOC_Os07g09020
OsKAGO4a	LOC_Os01g16870
OsKAGO4b	LOC_Os04g06770
OsKDCL1a	LOC_Os03g02970
OsKDCL2	LOC_Os03g38740
OsKDCL3a	LOC_Os01g68120
OsKDCL3b3	LOC_Os10g34430
OsKMEL1a	LOC_Os03g58600
OsKPNH1a	LOC_Os06g39640
OsKRDR1a	LOC_Os02g50330
OsKRDR1b	LOC_Os02g50330
OsKRDR2	LOC_Os04g39160
OsKRDR4	LOC_Os01g10140
OsKSHL2	LOC_Os01g34350
OsKSHL4a	LOC_Os03g33650
OsKSHO1a	LOC_Os04g43050
